# Supplementary material for: Antioxidant Effect of a Dietary Supplement Containing Fermentative S-Acetyl-Glutathione and Silybin in Dogs with Liver Disease
Source: Vet Sci. 2023 Feb 8;10(2):131. doi: 10.3390/vetsci10020131 (PMC9966841; doi:10.3390/vetsci10020131)
Supplement: Supplementary file 1 [file vetsci-10-00131-s001.zip]

Archive with 1 entries (1 files):
- vetsci-2132004-supplementary.pdf
